# Supplementary material for: Diversified regulation of circadian clock gene expression following whole genome duplication
Source: PLoS Genet. 2020 Oct 8;16(10):e1009097. doi: 10.1371/journal.pgen.1009097 (PMC7575087; doi:10.1371/journal.pgen.1009097)
Supplement: S3 Table — (XLSX) [file pgen.1009097.s007.xlsx]

## Sheet: All references chronologically
Reference number	Authors	Species	Light Schedule	Feeding schedule	Temperature control	Sampling resolution	Number of cycles	Significant Daily Change?	Phase (ZT/CT)	Peak Conc. (ng/ml)	Test	Light Zeitgeber?	Food Zeitgeber	Temperature Zeitgeber?	Low amplitude?	Evidence for circadian rhythm?	Evidence for no circadian rhythm?	Evidence of light only effect?	Evidence of feeding only effect?	Evidence of no feeding effect?	Good evidence of temperature only effect?	Good evidence of no temperature effect?
1	Hernández-Pérez et al 2019	Rainbow trout (Oncorhynchus mykiss)	12:12:00	ZT2	13.5 constant	4h	1	Yes	4	45	One-way ANOVA (Student–Newman–Keuls)	x	x		x
1	Hernández-Pérez et al 2019	Rainbow trout (Oncorhynchus mykiss)	12:12:00	ZT2	13.5 constant	4h	1	Yes	16	100	One-way ANOVA (Student–Newman–Keuls)	x	x
2	Gomez-Boronat et al 2019	Goldfish (Carassius auratus)	12:12:00	ZT6	21 constant	4h	1	Yes	17	300	cosinor	x	x						x
2	Gomez-Boronat et al 2019	Goldfish (Carassius auratus)	12:12:00	ZT18	21 constant	4h	1	No	21	300	cosinor	x	x		-				x
3	Matias et al. 2018	Sea Bream (Sparus aurata)	14:10:00	Day fed	24.4 constant	Irregular	1	Yes	-	2500	One-way ANOVA	x	x		x
3	Matias et al. 2018	Sea Bream (Sparus aurata)	14:10:00	Day fed	14-24 cycle	Irregular	1	Yes	-	2500	One-way ANOVA	x	x	x	x
4	Lazado et al 2017	Permit (Trachinotus falcatus)	12:12:00	ZT2	27 average	6h	1	Yes	6	2.2	cosinor	x	x	x	xxx
5	Hidalgo et al 2017	Sturgeon (Acipenser naccarii)	12:12:00	ZT1 and ZT9	15 average	4h	1	No	-	5	One-way ANOVA	x	x	x	-
5	Hidalgo et al 2017	Rainbow trout (Oncorhynchus mykiss)	12:12:00	ZT1 and ZT9	15 average	4h	1	Yes (bimodal)	ZT0 and 12	50	One-way ANOVA	x	x	x					?
6	Vera and Migaud 2016	Atlantic Salmon (Salmo salar)	18:06:00	Day	12 average	4h	1	No (yes in H2O2 treated group)	-	200	cosinor	x	x	x	-
7	Bruning et al 2015	European perch (Perca fluviatilis)	14:10:00	Day	16 constant	3h (in tank water)	1	Yes	ZT1	6 ng/L/kg (in water)	cosinor	x	x		x
8	Hernandez-Perez et al 2015	Rainbow trout (Oncorhynchus mykiss)	12:12:00	ZT2	13.5 constant	4h	1	Yes	4	50	cosinor	x	x
8	Hernandez-Perez et al 2015	Rainbow trout (Oncorhynchus mykiss)	DD (48h)	ZT2	13.5 constant	4h	1	Yes	16	130	cosinor		x						x
8	Hernandez-Perez et al 2015	Rainbow trout (Oncorhynchus mykiss)	12:12:00	Fasted (4d)	13.5 constant	4h	1	Yes	4	130	cosinor	x
8	Hernandez-Perez et al 2015	Rainbow trout (Oncorhynchus mykiss)	DD (48h)	Fasted (4d)	13.5 constant	4h	1	Yes	4	105	cosinor				x	x
9	Vera et al 2014	Sea Bream (Sparus aurata)	12:12:00	24h fast	18 average	4h	1	No	-	30	cosinor	x		x	-
10	Krug et al 2014	Zebrafish (Danio rerio)	14:10:00	Day	28 constant	2h	1	Yes	0	GR receptor activity reporter	One-way ANOVA	x	x		x
11	Fatira et al 2014	Sea bass (Dicentrarchus labrax)	12:12:00	Not reported	Not reported	4h	1	Yes	12	80	One-way ANOVA	x	Not reported	?
12	Lopez-Olmeda et al., 2013	Senegalese sole (Solea senegalensis)	12:12:00	Day	18 constant	4h	1	Yes	18	38	One-way ANOVA (Tukey's posthoc)	x	x
13	Oliveira et al., 2013	Senegalese sole (Solea senegalensis)	12:12:00	ZT11.5	20.3 constant	3h	1	Yes	7	35	One-way ANOVA (Duncans)	x	x
13	Oliveira et al., 2013	Senegalese sole (Solea senegalensis)	LL (11 days)	ZT11.5	11.9-13.2 natural	3h	1	Yes	10	15	One-way ANOVA (Duncans)		x		x				x
14	Binuramesh and Michael 2011	Tilapia (Oreochromis mossambicus)	12:12:00	Day	28 average	4h	1	Yes	0	55	One-way ANOVA (Tukey's posthoc)	x	x		x
15	Barimo et al 2010	Gulf toadfish (Opsanus beta)	12:12:00	Twice weekly (day)	22-27 natural flucutation	2h	1	No	-	200	One-way ANOVA	x		x	-		x
16	Huang et al 2010a	Atlantic Salmon (Salmo salar)	12:12:00	ad lib	ambient 6.5-12	4h	1	Yes	8	100	cosinor	x	ad lib under LD	x
16	Huang et al 2010a	Atlantic Salmon (Salmo salar)	LL (6 weeks)	ad lib	ambient 6.5-12	4h	1	No	-	100	cosinor			x	-							x
17	Huang et al 2010b	Atlantic Salmon (Salmo salar)	12:12:00	ad lib	8.9 constant	4h	1	No	-	80	cosinor	x	ad lib under LD							x
17	Huang et al 2010b	Atlantic Salmon (Salmo salar)	LL (6 weeks)	ad lib	8.9 constant	4h	1	No	-	60	cosinor						no - 6 weeks LL -> phase desynchronised
18	Montoya et al 2010	Gilthead Seabream (Sparus aurata)	12:12:00	Night Fed	17 constant	4h	1	Yes	6	35	One-way ANOVA	x	x						x (more data in paper to support)
18	Montoya et al 2010	Gilthead Seabream (Sparus aurata)	12:12:00	Day Fed	17 constant	4h	1	Yes	16	25	One-way ANOVA	x	x						x
19	Lopez-Olmeda et al., 2009	Sea Bream (Sparus aurata)	12:12:00	Night Fed	17 constant	3h	1	Yes	2	28	One-way ANOVA	x	x		x				x
19	Lopez-Olmeda et al., 2009	Sea Bream (Sparus aurata)	12:12:00	Day Fed	17 constant	3h	1	Yes	20 and 2	24	One-way ANOVA	x	x		x				x
19	Lopez-Olmeda et al., 2009	Sea Bream (Sparus aurata)	LL (2 weeks)	Day fed (phase)	17 constant	3h	1	Yes	2 and 10	25	One-way ANOVA		x		x				x (possible interaction with light?)
20	Ebbesson et al 2008	Atlantic Salmon (Salmo salar)	16.5:7.5	24h fast	7 constant	2h	1	Yes	1 and 17	150	One-way ANOVA	x						x
21	Lorenzi et al 2008	Bluebanded Goby (Lythrypnus dalli)	Natural pp (0550:2006)	Day Fed	18.2-19.2 natural	4h windows	1	Yes	6	400pg/sample	One-way ANOVA	x	x	x
22	Polakof et al 2007	Rainbow trout (Oncorhynchus mykiss)	12:12:00	ZT3 Fed	15 constant	4h	1	Yes	6	15	One-way ANOVA	x	x		xxx
22	Polakof et al 2007	Rainbow trout (Oncorhynchus mykiss)	12:12:00	fasted (7d)	15 constant	4h	1	Yes	6	6	One-way ANOVA	x			xxx			x (nb low amplitude)
22	Polakof et al 2007	Rainbow trout (Oncorhynchus mykiss)	12:12:00	Fasted (7d) then refed (4d)	15 constant	4h	1	No	-	2	One-way ANOVA	x	x		-
23	Small 2005	Channel Catfish (Ictalurus punctatus)	12:12:00	Day	26 constant	2h	1	Yes	7	28	One-way ANOVA	x	x						x
23	Small 2005	Channel Catfish (Ictalurus punctatus)	12:12:00	Fasted (21d)	26 constant	2h	1	No	-	20	One-way ANOVA	x			-				x
24	Saito et al 2004	Chum Salmon (Oncorhynchus keta)	10:14:00	Not reported	11-13 average	4h	1	No		1.75 uM Female, 0.5 Male	One-way ANOVA	x	Not reported	x	-		x
25	Li and Takei 2003	Japanese Eel (Anguilla japonica)	Not reported	Not reported	18 constant	2h	1	Yes	9pm	80	One-way ANOVA	x	Not reported
26	Yamada et al 2002	Japanese char (Salvelinus leucomaenis)	Natural (0630:1630)	Fasted during experiment	8.6 average	3h	3	Yes	15-21	28	One-way ANOVA (Duncans)	x		x				(possible temp affect)
27	Pavlidis et al 1999	Common Dentex (Dentex dentex)	16:8, 12:12, 8:16	Day, Fasted during experiment	Not reported	4h	1	Yes	4, 4/20,12	40,25,30	One-way ANOVA (Kruskal-Wallis)	x		Not reported	x			(possible temp affect)
27	Pavlidis et al 1999	Common Dentex (Dentex dentex)	DD (6 weeks)	Day, Fasted during experiment	Not reported	4h	1	Yes	12	30	One-way ANOVA (Kruskal-Wallis)			Not reported	x		no - 6 weeks DD -> phase desynchronised
28	Gilchriest et al 1998	Rainbow trout (Oncorhynchus mykiss)	16:08:00	Day ZT3	11 average	4h	1	Yes (bimodal)	4/20	1	Chi squared	x	x	x	xxx
29	Boujard and Leatherland 1992	Rainbow trout (Oncorhynchus mykiss)	16:8, 12:12, 8:16	3-4 times a week day	7-10 average	2h	1	Yes/no	4, 2/8, ns	25, 20, 10	One-way ANOVA	x		x				Photoperiod affect
30	Laidley and Leatherland 1988	Rainbow trout (Oncorhynchus mykiss)	Natural pp (sep, Oct, Feb)	Day	Not reported	2h	1	Yes/no/yes	18	60,100,80	One-way ANOVA	x	x	Not reported			x
31	Thorpe et al 1987	Atlantic Salmon (Salmo salar)	Natural pp, Jan to nov	ad lib	0-21 natural	4h	1	Yes	Phase change with season	50	t test, max to min	x	ad lib under LD	x	in some			Seasonal affect
32	Kuhn et al 1986	Carp (Cyprinus carpio)	08:16, 10:14	Fasted during experiment	10-12 average	4h	1	Yes	18	3umolL	cosinor	x		x	x			x (weak data, possible temp affect)
33	Audet et al 1986	Three spined stickleback (Gasterosteus aculeatus)	14:10, 9:15	Day	5 average	4h	1	No	-	1.33333	multi way anova (Duncans)	x	x	x	-		One peak, not repeated in second cycle
34	Nichols and Weisbart 1984	Atlantic Salmon (Salmo salar)	12:12:00	Not reported	10 constant	4h	2	No	-	160	Student/ Newman-Keul’s method	x	Not reported		-			One peak not repeated in second cycle
35	White and Fletcher 1984	Plaice (Pleuronetctes platessa)	12:12:00	Not reported	11 average	4h	1	Yes	21/1 (consequative years)	0.6	t test, max to min	x	Not reported	x
36	Lamba et al 1983	Catfish (Heteropneustes fossilis)	Natural, may-august	ad lib	25 average	4h	1	Yes	Variable	200	One-way ANOVA (Student–Newman–Keuls)	x	ad lib under LD	x	x
37	Pickering and Pottinger 1983	Brown Trout (Salmo trutta)	Natural, March-Sep	Day	3.4-17-4	4h	1	Yes	18-21	30 high stock, 10 low stock	Factorial ANOVA	x	x	x	in some
38	Bry 1982	Rainbow trout (Oncorhynchus mykiss)	14:10:00	Day	13 average	4h	1	Peak ass. with feeding	-	50	Welch's test, t test
39	Rance et al 1982	Rainbow trout (Oncorhynchus mykiss)	17:7, 9:15	Day, fasted during experiment	9-10 average	2h	1	No	-	40	One-way ANOVA (Student–Newman–Keuls)	x		x	-		x			x
40	Spieler and Noeske 1981	Goldfish (Carassius auratus)	12:12:00	Fed at ZT0 or 8	19 average	4h	1	Yes/No	20	Counts/min	One-way ANOVA (Student–Newman–Keuls)	x	x	x					x
41	Cook et al 1980	Goldfish (Carassius auratus)	08:16:00	Day	13/21 average	4h	1.5	Yes	16/20	500	t test	x	x	x
42	Singley and Chavin 1975	Goldfish (Carassius auratus)	12:12:00	Fasted 24h	25 average	1h	1	Yes	4 and 8	60	One-way ANOVA	x		x				x (bimodal)
43	Garcia and Meier 1973	Gulf Killifish (Fundulus grandis)	12:12:00	Not reported	29 average	4h	1	Yes in females	16-20	25ug% (?)	least squares ANOVA	x	Not reported	x				x (sex specific)
44	Srivastava et al 1972	Gulf Killifish (Fundulus grandis)	12:12:00	ad lib	24 average	4h ZT4-16	8h	Yes	8	60	One-way ANOVA	x	ad lib under LD	x
REFERENCES (in full)
1	Hernández-Pérez J, Naderi F, Chivite M, Soengas JL, Míguez JM, López-Patiño MA. Influence of Stress on Liver Circadian Physiology. A Study in Rainbow Trout, Oncorhynchus mykiss, as Fish Model. Front Physiol. 2019;10. doi:10.3389/fphys.2019.00611
2	Gómez-Boronat M, Isorna E, Armirotti A, Delgado MJ, Piomelli D, de Pedro N. Diurnal Profiles of N-Acylethanolamines in Goldfish Brain and Gastrointestinal Tract: Possible Role of Feeding. Front Neurosci. 2019;13. doi:10.3389/fnins.2019.00450
3	Fatira E, Papandroulakis N, Pavlidis M. Diel changes in plasma cortisol and effects of size and stress duration on the cortisol response in European sea bass (Dicentrarchus labrax). Fish Physiol Biochem. 2014;40: 911–919. doi:10.1007/s10695-013-9896-1
4	López-Olmeda JF, Blanco-Vives B, Pujante IM, Wunderink YS, Mancera JM, Sánchez-Vázquez FJ. Daily Rhythms in the Hypothalamus-Pituitary-Interrenal Axis and Acute Stress Responses in a Teleost Flatfish, Solea senegalensis. Chronobiol Int. 2013;30: 530–539. doi:10.3109/07420528.2012.754448
5	Oliveira CC V., Aparício R, Blanco-Vives B, Chereguini O, Martín I, Javier Sánchez-Vazquez F. Endocrine (plasma cortisol and glucose) and behavioral (locomotor and self-feeding activity) circadian rhythms in Senegalese sole (Solea senegalensis Kaup 1858) exposed to light/dark cycles or constant light. Fish Physiol Biochem. 2013;39: 479–487. doi:10.1007/s10695-012-9713-2
6	Binuramesh C, Michael RD. Diel variations in the selected serum immune parameters in Oreochromis mossambicus. Fish Shellfish Immunol. 2011;30: 824–829. doi:10.1016/j.fsi.2011.01.004
7	Barimo JF, Walsh PJ, McDonald MD. Diel Patterns of Nitrogen Excretion, Plasma Constituents, and Behavior in the Gulf Toadfish ( Opsanus beta ) in Laboratory versus Outdoor Mesocosm Settings. Physiol Biochem Zool. 2010;83: 958–972. doi:10.1086/656427
8	Huang T, Ruoff P, Fjelldal PG. Diurnal expression of clock genes in pineal gland and brain and plasma levels of melatonin and cortisol in Atalantic salmon parr and smolts. Chronobiol Int. 2010;27: 1697–1714. doi:10.3109/07420528.2010.514630
9	Huang T, Ruoff P, Fjelldal PG. Effect of continuous light on daily levels of plasma melatonin and cortisol and expression of clock genes in the pineal gland, brain, and liver in Atalantic salmon postsmolts. Chronobiol Int. 2010;27: 1715–1734. doi:10.3109/07420528.2010.521272
10	Montoya A, López-Olmeda JF, Yúfera M, Sánchez-Muros MJ, Sánchez-Vázquez FJ. Feeding time synchronises daily rhythms of behaviour and digestive physiology in gilthead seabream (Sparus aurata). Aquaculture. 2010;306: 315–321. doi:10.1016/j.aquaculture.2010.06.023
11	López-Olmeda JF, Montoya A, Oliveira C, Sánchez-Vázquez FJ. SYNCHRONIZATION TO LIGHT AND RESTRICTED-FEEDING SCHEDULES OF BEHAVIORAL AND HUMORAL DAILY RHYTHMS IN GILTHEAD SEA BREAM (SPARUS AURATA). Chronobiol Int. 2009;26: 1389–1408. doi:10.3109/07420520903421922
12	Matias AC, Ribeiro L, Araujo RL, Pousão-Ferreira P. Preliminary studies on haematological and plasmatic parameters in gilthead sea bream (Sparus aurata) held under day/night temperature variations. Fish Physiol Biochem. 2018;44: 273–282. doi:10.1007/s10695-017-0432-6
13	Lazado CC, Pedersen PB, Nguyen HQ, Lund I. Rhythmicity and plasticity of digestive physiology in a euryhaline teleost fish, permit (Trachinotus falcatus). Comp Biochem Physiol Part A Mol Integr Physiol. 2017;212: 107–116. doi:10.1016/j.cbpa.2017.07.016
14	Hidalgo MC, Trenzado CE, Furné M, Beltrán A, Manzaneda C, García-Gallego M, et al. Tissue-specific daily variation in the oxidative status of sturgeon (Acipenser naccarii) and rainbow trout (Oncorhynchus mykiss): a comparative study. Fish Physiol Biochem. 2017;43: 1105–1115. doi:10.1007/s10695-017-0356-1
15	Vera LM, Migaud H. Hydrogen peroxide treatment in Atlantic salmon induces stress and detoxification response in a daily manner. Chronobiol Int. 2016;33: 530–542. doi:10.3109/07420528.2015.1131164
16	Brüning A, Hölker F, Franke S, Preuer T, Kloas W. Spotlight on fish: Light pollution affects circadian rhythms of European perch but does not cause stress. Sci Total Environ. 2015;511: 516–522. doi:10.1016/j.scitotenv.2014.12.094
17	Hernández-Pérez J, Míguez JM, Librán-Pérez M, Otero-Rodiño C, Naderi F, Soengas JL, et al. Daily rhythms in activity and mRNA abundance of enzymes involved in glucose and lipid metabolism in liver of rainbow trout, Oncorhynchus mykiss . Influence of light and food availability. Chronobiol Int. 2015;32: 1391–1408. doi:10.3109/07420528.2015.1100633
18	Vera LM, Montoya A, Pujante IM, Pérez-Sánchez J, Calduch-Giner JA, Mancera JM, et al. Acute stress response in gilthead sea bream ( Sparus aurata L.) is time-of-day dependent: Physiological and oxidative stress indicators. Chronobiol Int. 2014;31: 1051–1061. doi:10.3109/07420528.2014.945646
19	Krug RG, Poshusta TL, Skuster KJ, Berg MR, Gardner SL, Clark KJ. A transgenic zebrafish model for monitoring glucocorticoid receptor activity. Genes, Brain Behav. 2014;13: 478–487. doi:10.1111/gbb.12135
20	Ebbesson LOE, Björnsson BT, Ekström P, Stefansson SO. Daily endocrine profiles in parr and smolt Atlantic salmon. Comp Biochem Physiol Part A Mol Integr Physiol. 2008;151: 698–704. doi:10.1016/j.cbpa.2008.08.017
21	Lorenzi V, Earley RL, Rodgers EW, Pepper DR, Grober MS. Diurnal patterns and sex differences in cortisol, 11-ketotestosterone, testosterone, and 17β-estradiol in the bluebanded goby (Lythrypnus dalli). Gen Comp Endocrinol. 2008;155: 438–446. doi:10.1016/j.ygcen.2007.07.010
22	Polakof S, Ceinos RM, Fernández-Durán B, Míguez JM, Soengas JL. Daily changes in parameters of energy metabolism in brain of rainbow trout: Dependence on feeding. Comp Biochem Physiol Part A Mol Integr Physiol. 2007;146: 265–273. doi:10.1016/j.cbpa.2006.10.026
23	Small BC, Bilodeau AL. Effects of cortisol and stress on channel catfish (Ictalurus punctatus) pathogen susceptibility and lysozyme activity following exposure to Edwardsiella ictaluri. Gen Comp Endocrinol. 2005;142: 256–262. doi:10.1016/j.ygcen.2004.12.004
24	Saito D, Shi Q, Ando H, Urano A. Attenuation of diurnal rhythms in plasma levels of melatonin and cortisol, and hypothalamic contents of vasotocin and isotocin mRNAs in pre-spawning chum salmon. Gen Comp Endocrinol. 2004;137: 62–68. doi:10.1016/j.ygcen.2004.02.010
25	Li Y-Y, Takei Y. Ambient salinity-dependent effects of homologous natriuretic peptides (ANP, VNP, and CNP) on plasma cortisol level in the eel. Gen Comp Endocrinol. 2003;130: 317–323. doi:10.1016/S0016-6480(02)00640-8
26	Yamada H, Satoh R, Ogoh M, Takaji K, Fujimoto Y, Hakuba T, et al. Circadian Changes in Serum Concentrations of Steroids in Japanese Char Salvelinus leucomaenis at the Stage of Final Maturation. Zoolog Sci. 2002;19: 891–898. doi:10.2108/zsj.19.891
27	Pavlidis M, Greenwood L, Paalavuo M, Mölsä H, Laitinen JT. The Effect of Photoperiod on Diel Rhythms in Serum Melatonin, Cortisol, Glucose, and Electrolytes in the Common Dentex,Dentex dentex. Gen Comp Endocrinol. 1999;113: 240–250. doi:10.1006/gcen.1998.7190
28	Gilchriest, Tipping, Levy, Baker. Diurnal Changes in the Expression of Genes Encoding for Arginine Vasotocin and Pituitary Pro‐opiomelanocortin in the Rainbow Trout ( Oncorhynchus mykiss ): Correlation with Changes in Plasma Hormones. J Neuroendocrinol. 1998;10: 937–943. doi:10.1046/j.1365-2826.1998.00283.x
29	Boujard T, Leatherland JF. Demand-feeding behaviour and diel pattern of feeding activity in Oncorhynchus mykiss held under different photoperiod regimes. J Fish Biol. 1992;40: 535–544. doi:10.1111/j.1095-8649.1992.tb02603.x
30	Laidley CW, Leatherland JF. Cohort sampling, anaesthesia and stocking-density effects on plasma cortisol, thyroid hormone, metabolite and ion levels in rainbow trout, Salmo gairdneri Richardson. J Fish Biol. 1988;33: 73–88. doi:10.1111/j.1095-8649.1988.tb05449.x
31	Thorpe JE, McConway MG, Miles MS, Muir JS. Diel and seasonal changes in resting plasma cortisol levels in juvenile Atlantic salmon, Salmo salar L. Gen Comp Endocrinol. 1987;65: 19–22. doi:10.1016/0016-6480(87)90217-6
32	Kühn ER, Corneillie S, Ollevier F. Circadian variations in plasma osmolality, electrolytes, glucose, and cortisol in carp (Cyprinus carpio). Gen Comp Endocrinol. 1986;61: 459–468. doi:10.1016/0016-6480(86)90234-0
33	Audet C, FitzGerald GJ, Guderley H. Photoperiod effects on plasma cortisol levels in Gasterosteus aculeatus. Gen Comp Endocrinol. 1986;61: 76–81. doi:10.1016/0016-6480(86)90251-0
34	Nichols DJ, Weisbart M. Plasma cortisol concentrations in Atlantic salmon, Salmo salar: Episodic variations, diurnal change, and short term response to adrenocorticotrophic hormone. Gen Comp Endocrinol. 1984;56: 169–176. doi:10.1016/0016-6480(84)90027-3
35	White A, Fletcher TC. Seasonal changes in serum glucose and condition of the plaice, Pleuronectes platessa L. J Fish Biol. 1985;26: 755–764. doi:10.1111/j.1095-8649.1985.tb04316.x
36	Lamba VJ, Goswami S V., Sundararaj BI. Circannual and circadian variations in plasma levels of steroids (cortisol, estradiol-17β estrone, and testosterone) correlated with the annual gonadal cycle in the catfish, Heteropneustes fossilis (Bloch). Gen Comp Endocrinol. 1983;50: 205–225. doi:10.1016/0016-6480(83)90221-6
37	Pickering AD, Pottinger TG. Seasonal and diel changes in plasma cortisol levels of the brown trout, Salmo trutta L. Gen Comp Endocrinol. 1983;49: 232–239. doi:10.1016/0016-6480(83)90139-9
38	Bry C. Daily variations in plasma cortisol levels of individual female rainbow trout Salmo gairdneri: Evidence for a post-feeding peak in well-adapted fish. Gen Comp Endocrinol. 1982;48: 462–468. doi:10.1016/0016-6480(82)90181-2
39	Rance TA, Baker BI, Webley G. Variations in plasma cortisol concentrations over a 24-hour period in the rainbow trout Salmo gairdneri. Gen Comp Endocrinol. 1982;48: 269–274. doi:10.1016/0016-6480(82)90026-0
40	Spieler RE, Noeske TA. Timing of a single daily meal and diel variations of serum thyroxine, triiodothyronine and cortisol in goldfish. Life Sci. 1981;28: 2939–2944. doi:10.1016/0024-3205(81)90270-8
41	Cook AF, Stacey NE, Peter RE. Periovulatory changes in serum cortisol levels in the goldfish, Carassius auratus. Gen Comp Endocrinol. 1980;40: 507–510. doi:10.1016/0016-6480(80)90015-5
42	Singley JA, Chavin W. The adrenocortical-hypophyseal response to saline stress in the goldfish, Carassius auratus L. Comp Biochem Physiol Part A Physiol. 1975;51: 749–756. doi:10.1016/0300-9629(75)90051-1
43	GARCIA LE, MEIER AH. DAILY RHYTHMS IN CONCENTRATION OF PLASMA CORTISOL IN MALE AND FEMALE GULF KILLIFISH, FUNDULUS GRANDIS. Biol Bull. 1973;144: 471–479. doi:10.2307/1540301
44	Srivastava AK, Meier AH. Daily Variation in Concentration of Cortisol in Plasma in Intact and Hypophysectomized Gulf Killifish. Science (80- ). 1972;177: 185–187. doi:10.1126/science.177.4044.185
